# Supplementary material for: Market landscape and insurer–provider integration: the case of ambulatory surgery centers
Source: Health Aff Sch. 2024 Jun 11;2(6):qxae081. doi: 10.1093/haschl/qxae081 (PMC11195573; doi:10.1093/haschl/qxae081)
Supplement: qxae081_Supplementary_Data [file qxae081_supplementary_data.zip]

Archive with 8 entries (8 files):
- FigureS1.pdf
- FigureS2.pdf
- FigureS3.pdf
- FigureS4.pdf
- coi_disclosure_CD.pdf
- coi_disclosure_CW.pdf
- coi_disclosure_michaelrichards.pdf
- coi_disclosure_XZ.pdf
